# Supplementary material for: A53T-Alpha-Synuclein Overexpression Impairs Dopamine Signaling and Striatal Synaptic Plasticity in Old Mice
Source: PLoS One. 2010 Jul 7;5(7):e11464. doi: 10.1371/journal.pone.0011464 (PMC2898885; doi:10.1371/journal.pone.0011464)
Supplement: Table S1 — Expression analysis of candidate genes involved in dopamine homeostasis via qPCR. Transcript expression levels of enzymes involved in dopamine synthesis or degradation as well as transporters responsible for reuptake and sequestration of dopamine in presynaptic storage vesicles in the striatum of old A53T-SNCA overexpressing mice (PrPmtA: n = 3–6; PrPmtB: n = 3–8) and corresponding wild-type animals (WT: n = 3–6) were studied via qPCR. The only transcript, which was consistently altered in both transgenic mouse lines PrPmtA and PrPmtB at old age, was the transcript for the extraneuronal dopamine-degrading enzyme catechol-ortho-methyltransferase (Comt). Significant transcript expression changes are presented in percentage ± SEM and highlighted with black arrows and asterisks (** p<0.01; *** p<0.001). (0.03 MB XLS) [file pone.0011464.s004.xls]

## Sheet: suppl.table1
Supplemental Table 1:
Gene expression analysis of enzymes and transporters involved in dopamine homeostasis in striatum of old mice via qPCR
Applied Biosystems	Striatum		Gene	Gene
TaqMan Assay ID	PrPmtA vs WT	PrPmtB vs WT	Symbol	Title
				enzymes of dopamine synthesis:
Mm00516688_m1	no alteration	no alteration	Ddc	dopa-decarboxylase
Mm00514993_m1	no alteration	no alteration	Gch1	GTP cyclohydrolase 1
Mm00488430_m1	no alteration	no alteration	Spr	sepiapterin reductase
Mm00447546_m1	no alteration	no alteration	Th	tyrosine hydroxylase
				enzymes of dopamine degradation:
Mm00514377_m1	-30% (p=0.0005)	-26% (p=0.0018)	Comt	catechol-ortho-methytransferase
Mm00558004_m1	no alteration	no alteration	Maoa	monoamine oxidase A
Mm00555412_m1	no alteration	no alteration	Maob	monoamine oxidase B
				transporters of dopamine sequesteration:
Mm00438388_m1	no alteration	no alteration	Dat (= Slc6a3)	dopamine transporter (solute carrier transporter 6 A3)
Mm00553058_m1	no alteration	no alteration	Vmat2 (=Slc18a2)	vesicular monoamine transporter 2 (= solute carrier transporter 18 A2)
N = 3-7 animals/genotype
