# Supplementary material for: A53T-Alpha-Synuclein Overexpression Impairs Dopamine Signaling and Striatal Synaptic Plasticity in Old Mice
Source: PLoS One. 2010 Jul 7;5(7):e11464. doi: 10.1371/journal.pone.0011464 (PMC2898885; doi:10.1371/journal.pone.0011464)
Supplement: Table S2 — Transcriptome excerpt of striatum, brainstem/midbrain and cerebellum of young and old A53T-SNCA overexpressing mice. Significantly down- (-1) or up- (+1) regulated transcripts are clustered for DA-induced genes, alpha-synuclein interacting proteins, signaling proteins, transcription/translation and adhesion proteins. References with relevance for PD pathogenesis are given for each transcript. (0.04 MB XLS) [file pone.0011464.s005.xls]

## Sheet: suppl.table2
Supplementary Table 2: Progressive brain transcriptome changes, old versus young age, in A53T-SNCA overexpressing (PrPmtA/PrPmt)B and WT mice
(Str = striatum; BM = brainstem/midbrain; Cbell = cerebellum) (1 = significant upregulation; -1 = significant downregulation)
	Decision Matrix:
	(per column N = 2-6 animals/age)
Affymetrix	Str			BM			Cbell			Gene	References
microarray	WT	PrPmtA	PrPmtB	WT	PrPmtA	PrPmtB	WT	PrPmtA	PrPmtB	Symbol
spot ID:
Transcripts with highest age-related change, without dependence on SNCA genotype:
1426509_s_at	1	1	1	1	1	1	1	1	1	Gfap
1426508_at	1	1	1	1	1	1	1	1	1	Gfap
1440142_s_at	1	1	1	1	1	1	1	1	1	Gfap
1436996_x_at	1	1	1	1	1	1	1	1	1	Lzp-s
1439426_x_at	1	1	1	1	1	1	1	1	1	Lzp-s
1423547_at	1	1	1	1	1	1	1	1	1	Lyzs
1452906_at	-1	-1	-1	-1	-1	-1	-1	-1	-1	Gtl2
1439380_x_at	-1	-1	-1	-1	-1	-1	-1	-1	-1	Gtl2
1452183_a_at	-1	-1	-1	-1	-1	-1	-1	-1	-1	Gtl2
1426758_s_at	-1	-1	-1	-1	-1	-1	-1	-1	-1	Gtl2
1428765_at	-1	-1	-1	-1	-1	-1	-1	-1	-1	Gtl2
1428764_at	-1	-1	-1	-1	-1	-1	-1	-1	-1	Gtl2
1429257_at	-1	-1	-1	-1	-1	-1	-1	-1	-1	Gtl2
Transcripts with age-related changes specifically in the striatum of both transgenic mouse lines PrPmtA and PrPmtB :
Dopamine-regulated:
1425671_at	0	-1	-1	0	0	0	0	0	0	Homer1	Yamada-H et al 2007 Brain Res, Henning-J et al 2007
1419425_at	0	-1	-1	0	0	0	0	0	0	Cnr1	Zeng-BY et al 1999 Neurosci Lett; Giuffrida-A et al 1999 Nat Neurosci
1449548_at	0	-1	-1	0	0	0	0	0	0	Efnb2	Jassen-AK et al 2006 Mol Pharmacol
1421353_at	0	-1	-1	0	0	0	0	0	0	Pde7b	Sasaki-T et al 2004 J Neurochem
1450213_at	0	-1	-1	0	0	0	0	0	0	Pde7b
1460293_at	0	-1	-1	0	0	0	0	0	0	Freq	Kabbani-N et al 2002 J Neurosci
alpha-Synuclein-interaction/-aggregation:
1455422_x_at	0	1	1	0	0	0	0	0	0	Sept4	Ihara-M et al 2003 J Biol Chem; Tada-T et al 2007 Curr Biol
1419073_at	0	1	1	0	0	0	0	0	0	Tmeff2	Horie-M et al 2000 Genomics; Siegel-DA et al 2006 J Neurochem
1430463_a_at	0	-1	-1	0	0	0	0	0	0	Sncaip	Satoh-JI and Kuroda-Y 2001 Parkinsonism Relat Disord
1416036_at	0	-1	-1	0	0	0	0	0	0	Fkbp1a	Gerard-M et al 2006 FASEB J; Ryo-A 2006 J Biol Chem
GTP/GMP - Plasticity:
1451411_at	0	1	1	0	0	0	0	0	0	Gprc5b	Rickhag-M et al 2006 J Neurochem
1460327_at	0	-1	-1	0	0	0	0	0	0	Gpr88	Mizushima-K et al 2000 Genomics
1422154_at	0	-1	-1	0	0	0	0	0	0	Gpr27	Matsumoto-M et al 2005 Brain Res Mol Brain Res
1431749_a_at	0	-1	-1	0	0	0	0	0	0	Rasgrp1	Pierret-P et al 2000 J Neurocytol
1427522_at	0	-1	-1	0	0	0	0	0	0	Arhgap20	Yamada-T et al 2005 J Biol Chem
1431164_at	0	-1	-1	0	0	0	0	0	0	Rragd
1431136_at	0	-1	-1	0	0	0	0	0	0	Rab36
Channel - receptor signalling:
1417693_a_at	0	1	1	0	0	0	0	0	0	Gab1	Korhonen-JM et al 1999 J Biol Chem
Calcium:
1451917_a_at	0	-1	-1	0	0	0	0	0	0	Dcamkl1	Lin-PT et al 2000 J Neurosci
1422036_at	0	-1	-1	0	0	0	0	0	0	Strn	Bartoli-M et al 1999 J Neurobiol
Kinase pathways:
1422744_at	0	1	1	0	0	0	0	0	0	Phka1
1454926_at	0	1	1	0	0	0	0	0	0	4930544G21Rik
1425678_a_at	0	1	1	0	0	0	0	0	0	Snrk
1438684_at	0	1	1	0	0	0	0	0	0	Nuak1
1440901_at	0	-1	-1	0	0	0	0	0	0	Dgkb
Cytoskeleton:
1418178_at	0	1	1	0	0	0	0	0	0	Ina	Shea-TB and Beerman-ML 1999 Cell Motil Cytoskelet
1427868_x_at	0	1	1	0	0	0	0	0	0	Myh1
1446771_at	0	1	1	0	0	0	0	0	0	Tuba8
1447364_x_at	0	-1	-1	0	0	0	0	0	0	Myo1b
DNA/RNA binding and transcription/translation control:
1418157_at	0	1	1	0	0	0	0	0	0	Nr2f1	Rohr-O et al 1999 J Cell Biochem
1418192_at	0	1	1	0	0	0	0	0	0	Mnt	Toyo-oka-K et al 2004 Hum Mol Genet
1433623_at	0	1	1	0	0	0	0	0	0	Zfp367
1449314_at	0	1	1	0	0	0	0	0	0	Zfpm2
1453012_at	0	1	1	0	0	0	0	0	0	Tsc22d2
1436364_x_at	0	1	1	0	0	0	0	0	0	Nfix
1448496_a_at	0	1	1	0	0	0	0	0	0	Ing1
1459838_s_at	0	1	1	0	0	0	0	0	0	Btbd11
1448715_x_at	0	1	1	0	0	0	0	0	0	Sgip1
1427559_a_at	0	-1	-1	0	0	0	0	0	0	Atf2	Pearson-AG et al 2005 Neurosci; Winter-C et al 2000 Neuroscience
1422262_a_at	0	-1	-1	0	0	0	0	0	0	Lhx6	Marin-0 et al 2000 J Neurosci
1425099_a_at	0	-1	-1	0	0	0	0	0	0	Arntl
1430845_at	0	-1	-1	0	0	0	0	0	0	2410018L13Rik
1425932_a_at	0	-1	-1	0	0	0	0	0	0	Cugbp1
Adhesion / cadherin / wnt-signalling:
1436458_at	0	1	1	0	0	0	0	0	0	Sema6a	Krasnova-IN et al 2007 Neurotox Res; Yasuhara-T et al 2005 Neurosci Lett
1423941_at	0	1	1	0	0	0	0	0	0	Camk2g	Greenstein-R et al 2007 Synapse, Wie-Y et al Mol Pharmacol
1423942_a_at	0	1	1	0	0	0	0	0	0	Camk2g
1436991_x_at	0	1	1	0	0	0	0	0	0	Gsn
1447500_at	0	1	1	0	0	0	0	0	0	Cutl2
1455642_a_at	0	1	1	0	0	0	0	0	0	Tspan17
1422887_a_at	0	1	1	0	0	0	0	0	0	Ctbp2
1455316_x_at	0	1	1	0	0	0	0	0	0	Slc15a2/Kcnh6
1450472_s_at	0	-1	-1	0	0	0	0	0	0	Smad3	Roussa-E et al 2006 Stem Cells
1428032_at	0	-1	-1	0	0	0	0	0	0	Acvr1c
1456044_at	0	-1	-1	0	0	0	0	0	0	Nedd4l
1420533_at	0	-1	-1	0	0	0	0	0	0	Gucy1a3	Chalimoniuk-M et al 2004 Biochem Biophys Res Commun
1416124_at	0	-1	-1	0	0	0	0	0	0	Ccnd2
1448695_at	0	-1	-1	0	0	0	0	0	0	Prkci
1443991_at	0	-1	-1	0	0	0	0	0	0	Dock1
1458453_at	0	-1	-1	0	0	0	0	0	0	Lmo7
